# Supplementary material for: Patterns of Genetic Variation of Nepeta nuda L. from the Central Balkans: Understanding Drivers of Chemical Diversity
Source: Plants (Basel). 2024 May 27;13(11):1483. doi: 10.3390/plants13111483 (PMC11174911; doi:10.3390/plants13111483)
Supplement: Supplementary file 1 [file plants-13-01483-s001.zip]

Archive with 1 entries (1 files):
- plants-2993510-supplementary.pdf
